# Supplementary material for: Lateralized Contributions of Medial Prefrontal Cortex Network to Episodic Memory Deficits in Subjects With Amnestic Mild Cognitive Impairment
Source: Front Aging Neurosci. 2021 Nov 17;13:756241. doi: 10.3389/fnagi.2021.756241 (PMC8635729; doi:10.3389/fnagi.2021.756241)
Supplement: Supplementary file 1 [file Data_Sheet_1.XLS]

## Sheet: Sheet1
	姓名	性别	性别2	年龄	教育年限	MMSE	MoCA	HAMD	HAMA	NPI	CDR	VR-DR	VST1	VST2	VST3	连线1	连线2	PVLT-DR	CDT(4分法）	PVLT-IR-1	PVLT-IR-2	PVLT-IR-3	BNT
aMCI1		男	1	77	9	29	24	2	1	0	0.5	2	38	60	124	73	171	1	4	3	4	3	51
aMCI10		男	1	73	12	26	17	1	2	0	0.5	0	39	45	132	77	143	0	2	0	1	0	54
aMCI11		男	1	81	12	24	21				0.5	7	36	64	108	89	120	2	4	3	4	3	48
aMCI12		女	0	59	12	28	18	7	15	1(焦虑）	0.5	2	21	30	26	不配合	不配合	2	4	4	4	5	60
aMCI13		男	1	77	16	29	24	2	0	0	0.5	0	24	78	187	62	100	2	4	4	4	6	40
aMCI14		男	1	53	15	26	21	7	10		0.5	0	18	18	46	23	98	0	3	4	7	6	56
aMCI15		女	0	59	15	26	24	2	3	0	0.5	0	16	19	24	56	117	3	4	4	5	4	58
aMCI16		女	0	56	12	26	24	3	5		0.5	9	14	18	29	34	59	2	4	2	3	2	41
aMCI17		女	0	72	8	26	16	13	20		0.5	0	56	34	56	102	160	1	2	4	4	4	55
aMCI18		女	0	66	7	27	17				0.5	7						2	4	1	2	3	57
aMCI19		女	0	53	9	27	20	6	5		0.5	6						3		3	4	4	60
aMCI2		男	1	75	15	26	19	19	22	1（易激惹，偏执）	0.5	7	19	24	39	52	225	4	4	5	7	7	53
aMCI20		女	0	75	9	27	24	3	9	0	0.5	14	16	18	25	74	232	3	4	3	5	3	60
aMCI21		男	1	74	16	27	24	5	4	0	0.5	7	21	24	38	63	163	1	4	2	3	5	56
aMCI22		男	1	54	9	28	22	8	10	0	0.5	5	20	28	51	60	65	4	3	4	4	4	51
aMCI23		女	0	69	12	26	20	0	0	0	0.5	9	14	16	30	95	140	2	3	1	5	8	57
aMCI24		女	0	63	15	28	22	5	6	1（失眠）	0.5	4	19	23	45	48	118	4	4	5	6	7	52
aMCI25		男	1	76	9	27	19	8	9	0	0.5	11	23	33	41	59	169	1	4	3	4	5	58
aMCI26		女	0	63	9	28	21	6	11	0	0.5	10	9	18	24	60	160	4	4	5	4	5
aMCI27		女	0	61	12	27	24	8	16	0	0.5	13	23	25	30	30	58	3	4	1	3	5	57
aMCI28		女	0	55	9	28	20	14	33	0	0.5	8	17	18	41	50	84	5	3				48
aMCI29		女	0	52	6	27	22	18	17	0	0.5	9	17	22	32	75	83	5	3				56
aMCI3		女	0	64	12	29	22	2	0	0	0.5	4	20	21	29	60	251	7	4				55
aMCI30		女	0	55	6	27	16	8	25	0	0.5	0	30	31	39	56	157	1	1	2	3	5	41
aMCI31		女	0	53	9	27	23				0.5	3	18	26	32	52	99	3		3	4	5	59
aMCI32		女	0	80	16	28	20	4	2		0.5	0	16	22	40	120	211	0		1	4	3	56
aMCI33		女	0	65	12	29	22	4	2		0.5	0	16	21	58	43	211	0	4	5	5	6	52
aMCI4		女	0	67	15	30	25	2	0	0	0.5	11	14	15	16	28	85	9	4				55
aMCI5		女	0	76	16	28	21				0.5	8	14	21	39	28	60	3	4	5	5	5	48
aMCI6		女	0	78	9	27	22	2	2	0	0.5	5	22	23	58	73	275	3	4	5	5	8	39
aMCI7		女	0	72	9	27	19	0	0	0	0.5	1	19	26	103	80	408	1	4	2	3	4	44
NC1		女	0	59	12	29	26	0	0	0	0	3	11	13	29	20	74	5	4	4	5	7	29
NC10		女	0	58	16	28	27	1	3		0	8	21	21	36	42	86	2	3				40
NC11		女	0	56	6	29	25	6	13		0	5	20	21	57	50	79	7	4	1	5	6	58
NC12		女	0	65	12	30	25	13	17	8	0	9	17	18	37	42	62	7	4	6	7	9	58
NC13		男	1	55	16	30	27	2	5	0	0	12	24	21	37	36	58	8	4				58
NC14		男	1	61	19	29	27	5	5	0	0	12	21	25	39	40	38	8	4	4	8	9	13
NC15		女	0	70	16	29	30	8	15	0	0	13	16	14	17	43	55	7	4	3	7	7
NC16		男	1	56	9	28	30	11	15	0	0	10	22	60	72	59	82	5	4	2	2	3
NC17		女	0	58	15	30	29	0	0	0	0	10	12	13	24	39	64	11	4	6	11	12	53
NC18		男	1	73	12	28	25	6	10	0	0	6	23	23	31	48	114	3	4				55
NC19		男	1	72	12	30	25	5	4	0	0.5	25	15	20	28	52	63	5	4	4	6	8	54
NC2		男	1	64	15	30	28	0	0	6	0	7	24	33	36	50	111	5	4	3	7	7	34
NC20		女	0	73	9	28	28	2	0	0	0	10	22	25	48	67	210	8	4	5	10	9	46
NC21		男	1	65	9	30	26	0	0	0	0	7	21	28	49	40	240	7	4	3	6	8	55
NC22		女	0	55	6	28	27	8	12		0	6	16	18	31	52	186	9	4	6	9	11	51
NC23		男	1	60	12	28	25	0	0	0	0	13	17	19	24	44	82	5	4	4	5	8	55
NC24		女	0	64	9	30	28				0		11	15	29	35	59		4				33
NC25		男	1	59	12	29	26	2	12	0	0	13	16	19	32	36	71	6	4	3	6	7	48
NC26		女	0	63	15	28	27	6	9	1（眠差）	0	12	23	26	45	55	151	10	4	6	9	9	53
NC27		女	0	71	16	30	26	5	4	0	0	8	22	23	33	44	61	12	4	10	11	11	47
NC28		男	1	67	9	30	25	2	3	0	0	4	16	23	55	65	194	8	4	6	5	7	46
NC29		女	0	51	9	29	27	12	17	3	0	6	15	19	22	52	113	5	4	3	4	6	43
NC3		女	0	63	9	30	25	4	3	0	0.5	12	12	15	21	28	47	6	4	4	6	7	51
NC30		男	1	65	15	29	28	6	5	0	0	12	14	26	45	55	151	10	4	6	9	9	44
NC31		男	1	63	12	28	26					8	26	41	43	62	98	5	4
NC4		女	0	59	12	29	25	15	18	1	0	11	22	21	22	63	87	4	4
NC5		男	1	69	16	30	28	3	4	0	0	14	17	21	30	33	37	6	4	4	5	8	40
